# Supplementary material for: Identification of Molecular Profile of Ear Fibroblasts Derived from Spindle-Transferred Holstein Cattle with Ooplasts from Taiwan Yellow Cattle under Heat Stress
Source: Animals (Basel). 2024 May 2;14(9):1371. doi: 10.3390/ani14091371 (PMC11083940; doi:10.3390/ani14091371)
Supplement: Supplementary file 1 [file animals-14-01371-s001.zip]

Archive with 1 entries (1 files):
- animals-2984077-supplementary.pdf
